# Supplementary material for: TCP Transcription Factors Involved in Shoot Development of Ma Bamboo (Dendrocalamus latiflorus Munro)
Source: Front Plant Sci. 2022 May 10;13:884443. doi: 10.3389/fpls.2022.884443 (PMC9127963; doi:10.3389/fpls.2022.884443)
Supplement: Supplementary Figure S1 — Multiple sequence alignment of TCP proteins in Ma bamboo. [file Data_Sheet_1.ZIP]

Archive with 12 entries (11 files):
- Supplementary materials/
- Supplementary materials/Figure S1 Multiple sequence alignment of TCP proteins in ma bamboo.jpg
- Supplementary materials/Figure S2 Distribution of Ka and Ks from paralogous (Dl-Dl) and orthologous (Dl-Os,Dl-Pe) gene pairs.jpg
- Supplementary materials/Figure S3 GO annotation results of all differential genes and TCP members in the transcriptome.jpg
- Supplementary materials/Figure S4 The results of transgene identification and expression detection.jpg
- Supplementary materials/Table S1 The detail information of TCP members in rice, Arabidopsis thaliana and moso bamboo.docx
- Supplementary materials/Table S2 List of primer sequences used in this study.docx
- Supplementary materials/Table S3 The detail information of putative TCP members in ma bamboo.docx
- Supplementary materials/Table S4 The detail information of conserved motifs in DlTCPs.docx
- Supplementary materials/Table S5 Putative microRNA319-targeted binding sites of the DlTCPs.docx
- Supplementary materials/Table S6 The detail information of putative orthologous and paralogous pairs.docx
- Supplementary materials/Table S7 The detailed information of three kinds of differentially expressed genes.docx
